# Supplementary material for: Long noncoding RNA BS-DRL1 modulates the DNA damage response and genome stability by interacting with HMGB1 in neurons
Source: Nat Commun. 2021 Jul 1;12:4075. doi: 10.1038/s41467-021-24236-z (PMC8249382; doi:10.1038/s41467-021-24236-z)
Supplement: Supplementary file 3 — Source Data [file 41467_2021_24236_MOESM3_ESM.zip]

Archive with 2 entries (2 files):
- 248706_3_data_set_5588166_qt7vcs.xlsx
- 248706_3_data_set_5588239_qtsw0z.xlsx
