# Supplementary material for: Long noncoding RNA BS-DRL1 modulates the DNA damage response and genome stability by interacting with HMGB1 in neurons
Source: Nat Commun. 2021 Jul 1;12:4075. doi: 10.1038/s41467-021-24236-z (PMC8249382; doi:10.1038/s41467-021-24236-z)
Supplement: Supplementary file 3 — Source Data [file 41467_2021_24236_MOESM3_ESM.zip › 248706_3_data_set_5588166_qt7vcs.xlsx]

## Sheet: figure1a
	Brain						Heart						Kidney						Liver						Lung						Muscle						Spleen						Testis
RNA expressionn(2^(-ΔΔCt))	1	1	1.21588	1.25788	3.26029	2.85205	0.0787815	0.0535118	0.042867	0.023864	0.0182116	0.024047	0.0121239	0.007036	0.0123273	0.0100546	0.008796	0.006276	0.002543	0.002987	0.010388	0.010395	0.004283	0.002875	0.005687	0.002783	0.005187	0.005966	0.003273	0.001488	0.177268	0.090058	0.178006	0.147011	0.498616	0.367547	0.012621	0.002111	0.005003	0.001149	0.035996	0.003147	0.621144	0.538493	0.493458	0.430773	0.437999	0.480297

## Sheet: figure1b
length of transcripts	2636	3456	8107	1747	3404	13049	3550	3741	3503
repeat-1	0	0.466576	0	0.66778	2.08556	1.65637	0.066455	0.287719	0
repeat-2	0.00179	0	0.247383	0.031138	1.31747	1.6422	0.040892	0.325478	0.770987
repeat-3	0.017256	0	0	1.84753	1.23695	2.1112	0	0.295388	0.015221

## Sheet: figure1c
	Malat1	Xist	Mir9-3hg-13049	Mir9-3hg-3404	Mir9-3hg-1747	Actb	Ubc
Coding Potential Score	-1.0649	-0.506164	-0.728903	-0.968465	-0.918186	2.62643	7.48802

## Sheet: figure1d
	Vehicle			Etoposide
Actin	0.546552	0.423121	0.562065	0.692891	0.680068	0.677357
Malat1	0.0366556	0.0177836	0.0462119	0.140622	0.0681802	0.11212
Mir9-3hg	0.013498	0.00745701	0.00861584	0.0199511	0.0204816	0.0116823
Actin	0.214347	0.234063	0.0437089	0.0852432	0.176835	0.0615266
Malat1	0.682801	0.759955	0.325867	0.416204	0.759261	0.423617
Mir9-3hg	0.063732	0.0319926	0.00470329	0.0243993	0.0387375	0.00784838
Actin	0.239101	0.342816	0.394226	0.221866	0.143097	0.261116
Malat1	0.280543	0.222261	0.627921	0.443174	0.172558	0.464263
Mir9-3hg	0.92277	0.96055	0.986681	0.95565	0.940781	0.980469

## Sheet: figure1f
	Scr-shRNA	BS-DRL1 shRNA#2	BS-DRL1 shRNA#3	Scr-shRNA	BS-DRL1 shRNA#2	BS-DRL1 shRNA#3
γH2AX intensity (AU)	0	4.595	0.006	141.075	437.09	280.57
	5.284	12.132	12.703	32.55	929.963	310.251
	15.218	10.238	2.213	347.864	163.218	188.02
	15.275	3.396	8.298	14.58	445.18	392.564
	0.118	11.526	7.832	180.503	576.038	628.85
	4.913	26.136	17.248	319.04	501.079	551.426
	3.169	6.207	19.248	243.636	223.762	482.774
	12.852	17.37	79.876	153.703	646.3	261.284
	1.65	19.758	33.478	251.338	613.653	504.848
	2.045	17.758	0.346	384.133	165.536	401.964
	5.764	1.652	14.491	150.344	275.624	212.884
	0	6.505	2.484	154.747	344.926	454.652
	7.137	15.341	12.899	604.381	506.452	378.126
	0.304	1.817	2.46	236.098	406.238	317.584
	14.73	18.897	6.192	346.891	501.878	112.387
	15.461	11.52	19.252	132.126	453.239	68.758
	8.297	9.237	0	220.015	935.912	122.337
	2.36	2.514	0	509.374	802.677	222.639
	46.784	11.977	1.486	143.055	899.615	87.746
	1.637	16.73	28.98	235.615	302.301	293.928
	0	0	7.819	255.668	1.138	419.743
	31.216	4.165	2.206	3.626	261.495	642.632
	5.824	4.74	23.764	54.068	349.643	234.765
	7.43	27.064	7.422	488.137	328.256	348.182
	6.812	1.465	0.858	506.753	106.219	344.026
	0	6.375	6.101	162.015	122.039	99.01
	8.317	9.854	21.658	30.396	1108.97	235.68
	14.831	6.484	1.031	213.224	609.156	283.13
	0.316	3.058	17.694	193.237	516.102	298.155
	12.206	29.854	6.711	430.3	354.449	315.068
	15.163	4.989	29.664	71.311	1136.01	224.414
	0.806	0.999	0	160.839	1044.6	448.669
	6.323	9.875	21.547	153.162	937.34	254.238
	7.041	0.796	11.528	248.901	435.05	256.527
	1.92	7.223	1.502	446.591	362.218	868.549
	5.807	0.511	8.67	899.967	478.087	322.099
	16.211	2.795	0.479	67.117	908.398	211.838
	33.095	17.818	26.615	407.137	529.347	434.152
	11.87	21.501	0	296.83	984.913	466.591
	12.411	14.801	5.19	295.404	1182.58	330.216
	4.482	13.658	3.804	174.244	285.96	578.451
	7.87	21.151	0.63	213.691	333.791	461.444
	15.266	29.22	3.183	59.708	596.72	240.118
	8.847	6.115	2.102	387.201	304.612	626.37
	6.616	9.808	2.555	118.588	729.327	571.6
	8.877	16.653	1.082	171.949	500.72	391.29
	0	3.141	9.975	213.877	330.047	557.197
	21.181	9.664	0	167.953	147.817	196.267
	11.177	18.62	0	142.502	302.715	876.169
	2.089	11.579	0.833	228.318	1458.38	892.249
	1.907	24.191	0.168	265.515	919.618	502.614
	36.783	2.129	0	219.804	1125.51	96.795
	14.216	3.51	44.154	200.619	664.447	491.252
	0.791	15.65	16.351	262.921	441.184	505.476
	0.04	11.126	2.466	246.176	834.179	708.849
	8.192	16.873	16.98	335.066	870.764	597.771
	22.098	21.452	6.758	130.76	95.554	381.322
	1.323	21.966	0.056	252.017	522.421	195.086
	6.538	20.863	2.84	255.128	546.739	187.52
	4.68	8.53	6.343	652.951	572.739	631.541
	0	25.707	8.771	639.179	441.225	444.947
	9.187	5.709	89.4	635.695	433.807	161.22
	6.28	24.956	81.289	573.187	1254.33	356.192
	2.414	6.335	34.952	562.179	381.693	239.356
	14.179	26.076	50.02	556.527	209.709	177.467
	38.681	84.834	49.18	553.739	105.136	825.899
	83.576	65.835	243.78	552.747	565.233	132.74
	81.11	24.564	140.745	535.234	309.594	132.872
	54.89	5.111	127.375	477.991	511.52	168.578
	140.708	56.463	38.525	472.828	542.963	190.463
	85.853	105.301	130.97	469.638	856.654	198.711
	90.838	102.623	147.606	464.464	825.675	201.203
	67.376	124.9	81.334	460.915	179.139	207.143
	34.85	113.065	19.216	425.136	757.302	236.378
	190.73	90.831	67.727	424.959	1074.11	255.423
	62.984	100.2	56.64	394.996	223.077	282.624
	95.314	28.212	90.066	388.884	456.399	294.364
	12.918	54.218	39.412	378.992	512.39	301.102
	88.924	105.257	76.063	367.177	39.032	305.163
	143.703	38.241	108.441	361.104	159.171	307.124
	75.885	24.091	76.984	354.314	498.311	317.08
	74.199	40.485	158.661	338.751	151.682	330.165
	154.422	168.694	26.365	338.06	673.134	366.355
	90.709	34.159	10.181	331.775	109.537	375.332
	124.878	188.586	129.448	325.775	407.762	380.385
	27.027	58.903	68.085	316.051	225.663	397.143
	47.366	28.418	117.072	312.689	504.019	412.802
	107.839	120.674	56.345	307.848	283.726	420.559
	80.726	54.803	44.407	305.114	879.262	420.559
	121.79	83.415	222.478	304.461	552.652	427.754
	56.911	146.254	48.962	301.396	572.171	439.67
	75.237	93.891	20.334	296.498	183.821	439.856
	103.689	135.467	65.961	290.235	433.87	462.624
	80.91	72.231	59.579	285.809	571.335	597.355
	76.423	44.855	40.43	277.073	444.361	598.128
	115.17	81.947	32.186	275.326	812.571	666.335
	61.511	49.284	47.475	265.977	120.779	856.037
	75.352	10.297	3.277	259.49	565.446	877.339
	97.857	49.825	62.624	252.201	189.861	1006.01
	69.112	34.806	56.867	232.08	978.334	1090.63
	89.884	117.648	106.945	226.102	221.795
	38.065	47.803	54.211	217.192	230.772
	64.55	95.418	50.039	215.311	194.508
	84.519	7.837	151.659	207.147	346.203
	44.893	91.439	91.266	189.182	748.42
	90.376	145.396	32.825	177.096	445.562
	44.921	16.269	87.752	154.763	445.596
	19.619	123	88.733	142.481	740.282
	45.825	56.6	99.858	141.238	447.405
	11.794	121.679	50.41	120.547	824.071
		27.846	69.599	118.695	66.003
		137.141	132.761	115.541	207.104
		40.542	83.434	98.69	760.326
		103.42	31.948	97.698	484.078
		24.009	14.056	57.267	387.479
		35.165	86.37	9.498	1053.19
		39.775	65.598		926.629
		51.546	115.98		610.803
		96.357	99.664		644.938
		26.898	63.717		236.636
		90.477	17.257		540.256
		88.191	66.364		794.49
		35.303			851.901
		38.316			772.413
		41.109			270.713
		43.303			616.073
		114.84			502.904
		67.484
		40.715
		47.525
		88.576

## Sheet: figure1g
	Scr-shRNA			BS-DRL1 shRNA#2			BS-DRL1 shRNA#3			Scr-shRNA			BS-DRL1 shRNA#2			BS-DRL1 shRNA#3
Band intensity (normalized to H3)	0.025591	0.026981	0.025	0.097517	0.027543	0.076549	0.03125	0.09156	0.06124	0.192335	0.203516	0.178654	1.09649	1.25369	0.997856	1	0.997863	1.21231
	Scr-shRNA			BS-DRL1 shRNA#2			BS-DRL1 shRNA#3
Band intensity (normalized to H3)	0.259505	0.3	0.265432	0.829335	0.901212	0.887634	0.396934	0.4	0.41203

## Sheet: figure1i
	Scramble	Mir9-3hg shRNA#2	Mir9-3hg shRNA#3	Scramble	Mir9-3hg shRNA#2	Mir9-3hg shRNA#3
Tail moment (AU)	1.11533	0.972565	0.608654	0.212066	44.4367	23.4435
	0.554348	0.707875	0.674781	0.00014315	22.5622	47.8306
	0.305299	0.448142	0.340536	12.3127	71.9995	44.3802
	0.440613	0.377745	0.090862	14.2964	41.3503	37.9518
	1.12482	0.919807	0.000207	11.5992	3.8885	0.985922
	2.19166	0.024378	0.871746	0.085203	57.3505	41.3573
	0.807232	0.837477	1.06e-05	0.0973082	34.1835	3.86552
	0.000118042	0.499673	0.873038	25.0395	54.7527	27.5831
	0.000118042	6.09772	2.32e-05	2.46305	31.1197	34.1956
	0.0994196	0.72267	0.031065	0.12185	9.08335	57.3546
	0.405662	0.030231	0.002778	1.8098	71.8626	54.7517
	0.441965	0.002979	1.22066	43.6024	61.4837	6.43616
	0.444437	0.011327	9.67e-05	0.123921	9.73781	0.221252
	4.59327	0.318764	0.110534	1.34278	1.26366	12.5882
	0.393754	0.271205	0.003865	0.0185009	32.0177	0.451677
	0.439254	0.01244	1.07618	14.3625	60.463	39.2178
	1.36714	0.007165	0.000411	0.233756	37.453	58.199
	0.0078715	0.003882	0.005624	0.00010455	40.8399	33.2868
	0.879002	0.440856	0.643721	5.85438	23.44	37.6808
	0.0778139	0.001987	0.017433	10.611	24.0487	41.0116
	0.000108599	0.14999	7.96e-05	0.243099	29.7271	23.6449
	0.0428233	0.161495	0.269302	13.8484	75.7564	15.9057
	3.04626	0.187322	0.076157	0.554439	9.32039	19.8898
	1.12886	0.466045	0.004527	23.8258	58.2701	53.9046
	0.00316638	0.145298	0.00297	18.172	40.8059	43.4073
	0.0079977	0.001509	0.037769	0.00784439	51.4273	49.8162
	1.808	0.000507	0.04778	17.9554	23.2355	29.347
	0.00755568	0.035621	0.013662	0.16629	25.7295	16.8929
	0.00367461	0.062727	0.190421	0.0400014	73.7886	6.46404
	0.0210532	0.252087	3.45e-05	1.50165	9.37606	20.1803
	0.00021876	0.03962	0.501361	36.5881	45.245	33.299
	0.168085	0.077442	0.003748	0.409483	17.8998	33.633
	2.06e-05	1.1023	2.28582	15.6289	10.117	70.5959
	0.0434692	0.362477	0.015887	54.1567	44.3701	24.9366
	0.592117	19.6613	0.040488	64.8791	10.9157	79.5546
	0.0691245	0.167584	0.083298	7.04726	24.9644	47.28
	0.00881129	0.082022	0.573462	26.1168	10.3388	32.2922
	0.00014747	0.266868	0.084241		44.5925	35.2623
	0.000161788	0.334853	0.048358		40.1277	0.225957
	0.0966762	0.763971	0.003435		83.451	26.9961
	0.228503	0.095048	0.421484		31.0551	12.9727
	0.00493171		1.06383		40.1123	22.6571
	0.0274854		0.012605		30.416	57.465
	0.131657				55.8627	4.2939
	0.135594				15.398	25.8744
	0.135594					61.4871
	9.54e-05

## Sheet: figure2b
cortex yH2AX intensity
Ctrl	Mir9-3hg KO
0.216667	0.38961
0.16129	0.366337
0.169014	0.396396
0.230769	0.352273
0.212121	0.565217
0.125	0.59375
0.208955	0.4
0.14	0.433333

## Sheet: figure2d
cerebellum yH2AX intensity
	Ctrl				Mir9-3hg KO
NeuN+	0.038462	0.0625	0.25	0.217391	0.238095	0.129032	0.057692	0.192308
NeuN-	0.030303	0.1625	0.136986		0.656716	0.407407	0.4	0.441558

## Sheet: figure2g
PV neuron yH2AX intensity
Ctrl	Mir9-3hg KO
0.285714	0.612903
0.285714	0.724138
0.176471	0.681818
0.173913

[truncated: 71 more sheets: figure2i, figure2k, figure3c, figure3e, figure4a, figure4b, figure4d, figure4e, figure4g, fig5a,e, fig5c, figure5d, figure5g, figure5h, figure5i, fig5j, fig5l, figure5m, figure5n, figure5o …]
