# Supplementary material for: Long noncoding RNA BS-DRL1 modulates the DNA damage response and genome stability by interacting with HMGB1 in neurons
Source: Nat Commun. 2021 Jul 1;12:4075. doi: 10.1038/s41467-021-24236-z (PMC8249382; doi:10.1038/s41467-021-24236-z)
Supplement: Supplementary file 3 — Source Data [file 41467_2021_24236_MOESM3_ESM.zip › 248706_3_data_set_5588239_qtsw0z.xlsx]

## Sheet: primer
qPCR primers
BS-DRL1-qPCR-F	GAAGTGATGGCACAGGCTCT
BS-DRL1-qPCR-R	ATGGTGGCTAGTGCAGGTTC
mActb-F	GGCTGTATTCCCCTCCATCG
mActb-R	CCAGTTGGTAACAATGCCATGT
U1-qPCR-F	CCTGGCAGGGGAGATACCATGAT
U1-qPCR-R	TGCAGTCGAGTTTCCCGCATTT
mMalat1-qPCR-F	TGTGACGCGACTGGAGTATG
mMalat1-qPCR-R	CAAAGGGACTCGGCTCCAAT
mChrom5 IppoI locus_F	TGGGAATCTCATTCATCCATT
mChrom5 IppoI locus_R	CCAGAAGGTCAGAAGGATCG
shRNA primers
pLKO-scramble-F	CCGGCAACAAGATGAAGAGCACCAACTCGAGTTGGTGCTCTTCATCTTGTTGTTTTTG
pLKO-cramble-R	AATTCAAAAACAACAAGATGAAGAGCACCAACTCGAGTTGGTGCTCTTCATCTTGTTG
pLKO-BS-DRL1-2F	CCGGGATAGGGAAGGTTGCTAATATCTCGAGATATTAGCAACCTTCCCTATCTTTTTG
pLKO-BS-DRL1-2R	AATTCAAAAAGATAGGGAAGGTTGCTAATATCTCGAGATATTAGCAACCTTCCCTATC
pLKO-BS-DRL1-3F	CCGGTAAGAGGCACATATACGTGACTCGAGTCACGTATATGTGCCTCTTATTTTTG
pLKO-BS-DRL1-3R	AATTCAAAAATAAGAGGCACATATACGTGACTCGAGTCACGTATATGTGCCTCTTA
FUGW-H1-BS-DRL1-3F	GATCCGTAAGAGGCACATATACGTGATTCAAGAGATCACGTATATGTGCCTCTTATTTTTGG
FUGW-H1-BS-DRL1-3R	AATTCCAAAAATAAGAGGCACATATACGTGATCTCTTGAATCACGTATATGTGCCTCTTACG
FUGW-H1-BS-DRL1-2F	GATCCGGATAGGGAAGGTTGCTAATATTTCAAGAGAATATTAGCAACCTTCCCTATCTTTTTGG
FUGW-H1-BS-DRL1-2R	AATTCCAAAAAGATAGGGAAGGTTGCTAATATTCTCTTGAAATATTAGCAACCTTCCCTATCCG
pLKO-Hmgb1-3F	CCGGTGACAAGGCTCGTTATGAAAGCTCGAGCTTTCATAACGAGCCTTGTCATTTTTG
pLKO-Hmgb1-3R	AATTCAAAAATGACAAGGCTCGTTATGAAAGCTCGAGCTTTCATAACGAGCCTTGTCA
pLKO-Hmgb1-5F	CCGGGAGAAGTATGAGAAGGATATTCTCGAGAATATCCTTCTCATACTTCTCTTTTTG
pLKO-Hmgb1-5R	AATTCAAAAAGAGAAGTATGAGAAGGATATTCTCGAGAATATCCTTCTCATACTTCTC
1700086L19Rik 1F	CCGGGAATCTGAAACTGCCAATAAACTCGAGTTTATTGGCAGTTTCAGATTCTTTTTG
1700086L19Rik 1R	AATTCAAAAAGAATCTGAAACTGCCAATAAACTCGAGTTTATTGGCAGTTTCAGATTC
1700086L19Rik 2F	CCGGCTAAGAAGGTCTGTGTTAATTCTCGAGAATTAACACAGACCTTCTTAGTTTTTG
1700086L19Rik 2R	AATTCAAAAACTAAGAAGGTCTGTGTTAATTCTCGAGAATTAACACAGACCTTCTTAG
C130071C03Rik shRNA 1F	CCGGCTAGATAGTAGTGAGAATTTACTCGAGTAAATTCTCACTACTATCTAGTTTTTG
C130071C03Rik shRNA 1R	AATTCAAAAACTAGATAGTAGTGAGAATTTACTCGAGTAAATTCTCACTACTATCTAG
C130071C03Rik shRNA 2F	CCGGCCATGGACACTAATGTAAATACTCGAGTATTTACATTAGTGTCCATGGTTTTTG
C130071C03Rik shRNA 2R	AATTCAAAAACCATGGACATAATGTAAATACTCGAGTATTTACATTAGTGTCCATGG
genotyping primers
WT-F	TGGTGGTTATCACAGCACATAGGAA
WT-R	AAGCCACAAGAGAGTTAAGGCCACC
Mut-R	GCACAAATCTGCCAATCACTAGG
